# Supplementary material for: Epidermal control of axonal attachment via β-spectrin and the GTPase-activating protein TBC-10 prevents axonal degeneration
Source: Nat Commun. 2020 Jan 9;11:133. doi: 10.1038/s41467-019-13795-x (PMC6952388; doi:10.1038/s41467-019-13795-x)
Supplement: Supplementary file 3 — Source Data File [file 41467_2019_13795_MOESM3_ESM.xlsx]

## Sheet: Figure 1e
Figure 1e
	Strain	Genotype	Stage	PLM Break	n
	CZ10175	zdIs5	1DOA	0	227
	QH5343	unc-70(n493);zdIs5	1DOA	18	309
	QH5436	tbc-10(vd31);unc-70(n493);zdIs5	1DOA	111	164
	QH5878	tbc-10(tm2907);unc-70(n493);zdIs5	1DOA	81	138
	QH5967	tbc-10(tm2790);unc-70(n493);zdIs5	1DOA	26	70

## Sheet: Figure 1f
Figure 1f
				Transgenic		Non- Transgenic
	Strain	Genotype	Stage	PLM Break	n	PLM Break	n
	QH5679	tbc-10(vd31); unc-70(n493); zdIs5(Pmec-4::GFP); vdEx1189 [Ptbc-10::tbc-10 10ng/µL]	1DOA	3	108	46	90
	QH5728	tbc-10(vd31); unc-70(n493); zdIs5(Pmec-4::GFP); vdEx1220 [Pmec-4::tbc-10 10ng/µL]	1DOA	40	70	56	101
	QH5726	tbc-10(vd31); unc-70(n493); zdIs5(Pmec-4::GFP); vdEx1218 [Pdpy-7::tbc-10 10ng/µL]	1DOA	6	77	41	71
	QH6017	tbc-10(vd31); unc-70(n493); zdIs5(Pmec-4::GFP); vdEx1357 [Pmyo-3::tbc-10 10ng/µL]	1DOA	22	36	34	49

## Sheet: Figure 1g
Figure 1g
				Transgenic		Non- Transgenic
	Strain	Genotype	Stage	PLM Break	n	PLM Break	n
	QH7054	tbc-10(vd31); unc-70(n493); zdIs5(Pmec-4::GFP); vdEx1827 [Pdpy-7::htbc1d10a 5ng/µL]	1DOA	10	138	59	94
	QH7367	tbc-10(vd31); unc-70(n493); zdIs5(Pmec-4::GFP); vdEx2007 [Pdpy-7::htbc1d10b 5ng/µL]	1DOA	20	99	64	113
	QH7056	tbc-10(vd31); unc-70(n493); zdIs5(Pmec-4::GFP); vdEx1829 [Pdpy-7::htbc1d10c 5ng/µL]	1DOA	68	96	56	82

## Sheet: Figure 1h
Figure 1h
	Strain	Genotype	Stage	PLM Break	n
	QH5834	tbc-10(vd31)	1DOA	0	163
	QH5436	tbc-10(vd31);unc-70(n493);zdIs5	1DOA	111	164
	QH7035	vdSi17(Pmec-4::unc-70(n493)::mKate2); tbc-10; zdIs5	1DOA	2	74
	QH6693	vdSi2(Pdpy-7::unc-70(n493)::mKate2); tbc-10(vd31); zdIs5	1DOA	65	111

## Sheet: Figure 3b
Figure 3b
	Strain	Genotype	Stage	PLM Break	n
	QH5436	tbc-10(vd31);unc-70(n493);zdIs5	1DOA	111	164
	QH5981	rab-35(b1013); unc-70(n493); zdIs5	1DOA	3	104
	QH5956	rab-35(b1013); tbc-10(vd31); unc-70(n493); zdIs5	1DOA	19	130

## Sheet: Figure 3c
Figure 3c
				Transgenic		Non- Transgenic
	Strain	Genotype	Stage	PLM Break	n	PLM Break	n
	QH6263	rab-35(b1013); tbc-10(vd31); unc-70(n493); zdIs5(Pmec-4::GFP); vdEx1459 [Pdpy-7::rab-35cDNA(WT) 0.2ng/µL]	1DOA	98	120	24	87
	QH7814	rab-35(b1013); tbc-10(vd31); unc-70(n493); zdIs5(Pmec-4::GFP); vdEx2197[Pdpy-7::rab-35(Q69L)cDNA 0.5ng/µL	1DOA	56	95	40	153
	QH6267	rab-35(b1013); tbc-10(vd31); unc-70(n493); zdIs5(Pmec-4::GFP); vdEx1463 [Pdpy-7::rab-35cDNA(S24N) 5ng/µL]	1DOA	27	93	58	87

## Sheet: Figure 3d
Figure 3d
				Transgenic		Non- Transgenic
	Strain	Genotype	Stage	PLM Break	n	PLM Break	n
	QH7061	rab-35(b1013); tbc-10(vd31); unc-70(n493); zdIs5(Pmec-4::GFP); vdEx1834 [Pdpy-7::hrab35cDNA(WT) 0.2ng/µL]	1DOA	48	64	12	73
	QH7815	rab-35(b1013); (tbc-10(vd31); unc-70(n493); zdIs5(Pmec-4::GFP); vdEx2198[Pdpy-7::human_rab-35(Q67L)cDNA 0.2ng/µL]	1DOA	89	145	29	162
	QH7787	tbc-10(vd31); unc-70(n493); zdIs5(Pmec-4::GFP); vdEx2176[Pdpy-7::human_rab-35(S22N)cDNA 0.2ng/µL]	1DOA	49	106	106	137

## Sheet: Figure 3e
Figure 3e
	Strain	Genotype	Stage	PLM Break	n
	QH5436	tbc-10(vd31);unc-70(n493);zdIs5	1DOA	111	164
	QH6400	rme-4(b1001); tbc-10(vd31); unc-70(n493); zdIs5	1DOA	96	243
	QH7764	flcn-1(ok975); tbc-10(vd31); unc-70(n493); zdIs5	1DOA	93	155
	QH7778	rme-4(b1001); flcn-1(ok975); tbc-10(vd31); unc-70(n493); zdIs5	1DOA	39	120

## Sheet: Figure 6a
Figure 6a
	Strain	Genotype	Stage	PLM Break	n
	QH6693	vdSi2(Pdpy-7::unc-70(n493)::mKate2); tbc-10(vd31); zdIs5	1DOA	65	111
	QH7282	unc-54(e1009); tbc-10 (vd31); vdSi2[Pdpy-7::unc-70(n493)::mKate2]; zdIs4	1DOA	5	101
	QH7823	egl-4(ad450); vdSi2(Pdpy-7::unc-70(n493)::mKate2); tbc-10(vd31); zdIs5	1DOA	52	122
	QH7842	acy-1(ce2); vdSi2[Pdpy-7::unc-70(n493)::mKate2); tbc-10(vd31); zdIs5	1DOA	69	89

## Sheet: Figure S2a
Figure S2a
	WT	tbc-10(vd31)
	4	2
	2	2
	2	4
	2	5
	3	2
	5	2
	3	2
	2	2
	3	2
	5	5
	3	3
	3	3
	2	2
	4	3
	5	3
	2	4
	3	2
	4	2
	2
	3
	4
	4
	2
	3
	2
	3
	3
	2
	each row is the score of an individual animal

[truncated: 13 more sheets: Figure S2b, Figure S2c, Figure S3a, Figure S3c, Figure S3d, Figure S3e, Figure S3f, Figure S5b, Figure S5c, Figure S5d, FigureS5f, Figure S5g, Figure S5h]
